# Supplementary material for: Parental competition for the regulators of chromatin dynamics in mouse zygotes
Source: Commun Biol. 2022 Jul 14;5:699. doi: 10.1038/s42003-022-03623-2 (PMC9283401; doi:10.1038/s42003-022-03623-2)
Supplement: Supplementary file 4 — Supplemental Data 1 [file 42003_2022_3623_MOESM4_ESM.xlsx]

## Sheet: Fig. 1a, b
Fig. 1a
	ICSI 4h		ICSI 6h		ICSI 8h		Partheno 4h	Partheno 6h	Partheno 8h
time	Male	Female	Male	Female	Male	Female	Female	Female	Female
0	99.9064	100.328	100.076	100.129	99.9783	100.056	100.34	100.404	99.963
1.64431	100.116	99.8688	100.171	99.7629	100.202	100.091	99.7987	99.6633	99.9807
3.28862	99.9775	99.8031	99.7532	100.108	99.8193	99.8526	99.861	99.9332	100.056
9.93294	24.9244	38.2537	21.9295	26.0319	18.7897	16.6195	45.2482	38.9966	24.2503
11.5772	32.394	47.5172	29.3364	33.4923	25.5916	21.8708	56.8067	50.1285	31.9119
13.2216	35.4938	50.9791	32.4983	36.9095	28.8451	24.3855	60.7409	54.5656	35.3484
14.8659	36.8272	52.8086	34.2329	38.6088	30.9076	25.7332	62.6266	56.7936	37.383
16.5102	37.6551	54.2734	35.4086	39.8876	32.3425	26.77	64.2775	58.2181	38.5617
18.1545	38.6724	55.4701	36.2431	40.4899	33.1834	27.4297	65.0303	59.2375	39.4842
19.7988	39.3086	56.6654	36.9596	40.9654	34.0561	27.7295	65.8191	59.8407	40.1435
21.4431	39.7517	56.957	37.4746	41.4975	34.6229	28.0183	65.928	60.6301	40.58
23.0874	40.1819	57.3056	37.9277	41.8232	35.155	28.3882	66.6331	61.1141	40.9792
Fig. 1b
	ICSI 4h		ICSI 6h		ICSI 8h		Partheno 4h	Partheno 6h	Partheno 8h
	Male	Female	Male	Female	Male	Female	Female	Female	Female
	18.412	21.6712	17.3286	34.57	18.2694	23.1504	53.0989	30.3773	23.6299
	25.543	49.6367	23.6122	29.2385	22.6286	15.0816	47.2595	37.2037	30.9456
	18.2508	33.1728	26.4446	35.9377	25.4649	19.9025	47.2419	24.4519	31.1948
	46.8783	12.3	24.3165	25.7287	32.155	18.0255	33.9243	51.8331	28.466
	19.2889	95.1406	16.0439	47.163	24.3777	18.7403	37.988	47.5036	29.0785
	13.4451	34.8078	23.9709	28.4825	23.4515	17.7017	43.5152	27.7143	12.4224
	19.3661	32.8433	24.923	26.7811	25.0137	12.6877	48.7463	35.3293	20.4294
	20.77	60.2436	23.9453	22.4799	18.9611	20.6306	29.7419	41.6636	22.5251
	18.9784	27.4256	21.7572	22.4611	18.8265	17.1362	35.634	25.5127	13.9425
	24.1261	39.7939	24.9988	15.2867	15.6548	20.0681	30.5302	37.5975	19.8411
	22.5513	42.5363	23.3583	27.4323	16.0183	12.5218	39.5393	36.7284	18.8992
	14.5216	20.8387	24.0347	20.952	19.887	14.0975	40.7351	47.9201	21.8362
	16.3058	24.8948	33.7753	30.0429	14.567	13.9741	36.1858	22.3156	20.9029
	21.1733	34.5121	25.793	32.7164	20.5523	14.3172	43.1806	43.5138	17.6725
	22.5312	31.1271	24.8124	20.8925	20.7132	15.3989	39.4234	30.1827	17.012
	31.1267	16.6459	14.7598	8.82703	14.0234	11.6833	29.3914	16.9713	26.0794
	12.7616	15.3911	19.2402	14.3559	14.935	11.3174	39.3589	42.1063	22.834
	30.1665	21.7613	17.7285	31.535	15.5631	13.3351	34.0337	23.6585	16.6671
	15.0335	36.9786	13.5008	11.247	20.8161	10.2618	33.0243	24.1732	23.9131
	22.9948	25.5231	12.2552	8.4695	22.3631	14.0205	43.8418	34.9055	22.3229
	27.0987	30.4459	22.3065	9.22942	22.9271	10.7546	50.3115	50.605	27.3369
	21.0432	30.6033	16.2174	16.3622	21.8409	14.5607	34.7522	38.4582	18.1224
	21.4914	41.1731	23.5521	18.7691	17.6263	11.0793	22.6096	43.9291	19.852
	19.2616	29.9086	22.0583	18.7818	24.9074	13.6518	35.814	42.144	30.0424
	18.3515	38.342	20.4069	20.0292	17.5069	15.0183	35.1303	47.8608	16.7651
	16.9061	28.2922	11.5053	18.8014	11.2619	8.75838	48.1589	51.528	24.3601
	23.4372	26.1428	20.7456	19.0013	23.4538	16.3803	39.8884	60.9628	27.3418
	13.4316	17.244	22.2223	23.0085	21.6933	10.4592	35.7002	33.9636	17.852
	17.103	28.7558	17.9004	18.297	24.2828	8.70505		24.3084
	11.8626	27.5815	20.0443	13.0697	21.3889	12.627
	15.6226	7.93066	22.7716	26.5219	19.4985	9.23342
	24.0511	26.046	13.6037	18.6694	18.7613	13.5521
	15.0435	33.001	20.6015	15.9149	14.3827	11.1858
	15.271	20.1988	12.9767	20.3139	17.2522	10.1035
			21.3205	11.9194	23.9236	13.513
			13.9947	13.5311
n=	34	34	36	36	35	35	28	29	28

## Sheet: Fig. 1c
Fig. 1c
	4h Enc ICSI	4h Enc ROSI	4h Enc Partheno
	29.3952	23.3826	17.2085
	26.9951	20.0129	20.8371
	23.2361	16.391	21.1082
	23.6916	23.4303	18.459
	25.9756	26.3008	27.0367
	20.2744	19.2471	25.1804
	29.7611	21.756	19.8516
	19.6219	21.0179	17.557
	31.2654	26.7335	24.7696
	20.2731	28.401	20.8298
	28.1139	21.945	19.4332
	23.2563	18.2827	23.6326
	28.8468	26.8356	21.8713
	15.0748	24.4195	23.3184
	21.0906	24.4401	30.5322
	23.6526	15.8675	23.0778
	20.7713	22.207	28.8875
	27.6757	16.1735	47.1503
	27.4669	17.0836	24.8745
	16.3827	20.9781	28.9405
	28.6613	20.1167	21.0367
	25.5881	22.5455	19.1109
	44.0915	20.7257	50.6568
	25.9992	24.1977	26.4953
		17.3165	31.1759
		20.1219	28.2926
		24.7993	15.0959
		19.6942	20.729
		28.7797	24.8467
		21.8146	38.6397
		21.9502
		19.659
		26.6957
		51.5886
		17.3274
		28.6162
		21.3615
n=	24	37	30

## Sheet: Fig. 1f
Fig. 1f
	1PN ICSI	1PN Partheno	1PN ROSI
	23.9384	26.8183	34.2285
	18.7695	29.6762	26.8017
	26.6947	32.528	27.2101
	31.1645	25.688	36.9118
	22.5974	25.8419	30.5811
	22.3336	44.6375	27.3632
	27.6922	30.8879	28.1694
	26.2967	41.181	31.3802
	24.9812	32.8676	68.6112
	25.5841	33.485	20.5243
	23.6528	35.5813	31.9898
	26.1572	35.3249	32.5465
	17.0851	35.2541	30.8055
	27.2749	37.8266	34.9369
	29.8778	43.0295	34.0859
	27.7005	33.9965	31.7544
	22.1318	33.7752	28.3962
	35.5548	30.2128	30.5252
	30.8286	42.9085	36.1191
	24.295	32.5162	35.6633
	25.7131	42.0426	32.5426
	22.7022	35.3722	30.1534
	22.4409	40.2542	35.0536
	20.1848	41.5235	25.1777
	25.3104	36.4436	25.0192
	25.5058	35.0016	31.6206
	20.7569	36.3553	29.686
	24.3558	27.5237	38.3455
	17.3826	13.4849	31.3765
	26.7164	25.2321	36.2504
	25.0202	27.8746	36.7888
	21.5684	29.2671	37.2974
	29.1531	39.8276	33.0297
	34.8631	33.1792	28.7729
	28.5725	29.6	39.4929
	24.0975	39.2358	35.763
	31.4416	33.4986	37.3262
	25.0716	34.2327	30.3149
	29.0813	35.5514	37.7237
	27.6654	28.47	38.1961
	28.7058	32.9363	38.5203
	17.9548	26.9756	36.4707
	29.2037	36.1455	36.8285
	24.1238	34.016	26.8649
	21.2502	24.9308	39.1757
	22.1232
	26.3067
	22.8599
	23.4312
	34.2074
	25.9112
	31.0251
	20.3808
	30.3769
	24.7052
	29.7581
	28.065
	24.8654
	25.9524
	27.5939
	27.3895
	32.3903
	35.1137
	25.4312
n=	64	45	45

## Sheet: Fig. 1h
Fig 1h
	１♂ (1sp)	１♂ (2sp)	2﻿♂ (2sp) #1	2﻿♂ (2sp) #2	2﻿♂+1♀ (2sp) #1	2﻿♂+1♀ (2sp) #2	2﻿♂+1♀ (2sp) Female	Ctrl ICSI Male	Ctrl ICSI Female
	26.2704	10.1609	14.015	10.2044	9.55986	7.4414	13.8398	21.9307	13.6134
	25.5218	11.2035	10.4856	10.5326	6.37721	11.2417	15.2709	20.9863	12.4553
	21.5837	8.53339	11.5014	7.28088	12.6626	9.88378	12.1813	21.2599	18.2136
	19.3655	6.62699	4.89776	2.69076	9.44019	16.3747	8.71716	26.6549	10.7969
	23.1371	4.83428	7.31448	7.31448	12.503	11.246	16.2918	19.007	17.1244
	25.5923	8.77203	15.1191	18.3296	7.77196	6.93132	6.83598	24.2133	16.346
	26.2594	7.69918	7.06718	6.10024	10.8745	8.71064	8.11097	22.8244	10.1526
	19.443	11.9935	8.67522	13.7482	7.39738	8.7121	9.3599	18.2221	9.44965
	24.6851	9.00621	8.9861	10.9609	18.3576	20.4157	16.2561	17.422	15.0408
	44.8865	19.1018	13.0642	11.0855	6.46897	4.0314	17.1766	27.5434	8.55144
	22.2095	9.71884	12.2675	6.51476	9.15615	9.49492	6.87547	21.7909	16.3178
	30.8899	11.7329	6.83687	6.86254	8.03323	5.98943	6.209	24.439	19.7246
	29.9151	11.0116	9.31345	6.15881				29.5242	20.9897
	24.3494	10.6874	12.446	16.3421				18.2683	13.789
	17.4854	11.3456						19.8671	12.7963
	21.7742	11.6112						13.0501	8.20706
	22.033	5.17703						21.7562	11.829
	21.4164	11						11.5617	9.69164
	17.3041	13.571						23.717	11.1914
	28.9411	7.11974						15.6956	13.1741
	33.9171	11.0404						19.8848	15.7457
	26.9134	6.78223						21.3556	13.0329
	25.3785	6.52046						24.1967	19.2393
	26.065	7.89058						15.7181	13.4443
	29.9085	10.1208						15.6867	10.4439
	16.9381	16.7365						24.3534	17.3037
	19.2003	12.7003						17.9335	12.034
	25.6079	12.7599						19.314	15.4175
	30.6024							12.1763	8.28867
	30.3896							14.8747	17.1111
	18.9194							18.1609	11.6616
	24.9931							17.6571	11.3618
	19.5374							23.133	14.613
								26.4884	9.9269
								19.6312	8.45356
								17.7249	10.3216
								21.8286	15.6854
								17.7948	10.8156
								23.6821	14.1265
								24.7313	7.58034
								15.3654	15.2575
								20.2783	14.3864
								16.1752	11.9655
								21.9894	5.84216
								22.7246	9.36777
								21.9711	17.6135
								18.257	14.3304
								18.7866	17.2088
								14.3032	7.71115
								22.6253	13.7003
n=	33	28	14	14	12	12	12	49	49

## Sheet: Fig. 1i
Fig. 1i
		ROSI		ELSI		tICSI		ICSI		iICSI
	time	Male	Female	Male	Female	Male	Female	Male	Female	Male	Female
	0	100.033	99.9166	99.5162	99.6288	100.285	99.7667	100.106	100.141	100.064	99.7882
	1.64431	100.16	99.9077	100.361	100.14	100.1	100.18	100.092	100.024	100.282	100.214
	3.28862	99.8072	100.176	100.123	100.283	99.615	100.053	99.8019	99.8353	99.6547	99.9983
	9.93294	18.0832	20.749	19.9241	18.7746	18.8774	15.5754	21.4547	16.225	20.8353	17.6981
	11.5772	25.6363	27.2508	26.2236	24.2879	25.482	20.4956	28.3205	22.0767	26.9952	22.8101
	13.2216	29.2719	30.2933	29.1444	27.1785	28.6107	22.8815	31.6083	24.7061	29.7699	25.1411
	14.8659	31.2583	32.0183	31.1408	28.9045	30.5445	24.2397	33.5733	26.1568	31.5601	26.5725
	16.5102	32.6358	33.2272	32.6184	29.8471	31.8519	25.1984	34.977	27.1193	32.9213	27.4252
	18.1545	33.583	34.0304	33.3451	30.4792	32.5067	25.7335	35.912	27.821	33.6379	28.0938
	19.7988	34.0965	34.7883	34.2149	31.0668	33.2501	26.1901	36.8251	28.2967	34.4834	28.5784
	21.4431	34.5053	35.0681	34.6679	31.4705	33.8699	26.5491	37.3572	28.6148	35.0074	28.9665
	23.0874	35.0869	35.5559	35.0237	31.7074	34.0791	26.8985	37.8214	28.9663	35.49	29.218
n=		42	42	39	39	34	34	97	97	47	47

## Sheet: Fig. 1j
Fig. 1j
		sp-mPN	rs-mPN
	0	99.6644	99.5157
	1.64431	100.158	100.161
	3.28862	100.177	100.324
	9.93294	17.2666	16.1537
	11.5772	22.1114	19.3872
	13.2216	24.3447	21.0693
	14.8659	25.8835	22.172
	16.5102	26.9923	22.8454
	18.1545	27.6021	23.2965
	19.7988	28.1592	23.6757
	21.4431	28.5685	24.0661
	23.0874	28.9119	24.1877
	n=	17	17

## Sheet: Fig. 2b
Fig. 2b
	1PN partheno		2PN partheno			4PN partheno
	#1		#1	#2		#1	#2	#3	#4
	27.7793		20.8937	26.1376		15.5704	15.9808	9.30606	10.8016
	34.2335		10.975	11.5229		11.0624	15.2819	12.1484	8.601
	37.1419		20.8494	20.1952		11.5328	10.5473	13.1467	10.2052
	31.5601		22.2482	20.1388		5.93127	5.29702	6.48094	6.63968
	30.6767		11.4053	12.4597		18.4467	22.4459	18.0475	13.9294
	27.4578		31.5657	25.1405		15.3774	15.3743	16.0923	8.84463
	30.0415		11.3508	10.3617		9.35559	16.7073	14.8227	14.5877
	29.4281		30.1144	28.2981		14.4843	16.9879	21.7941	17.8196
	34.0071		23.3603	27.6467		21.4064	28.6718	23.2408	25.2445
	27.2797		33.9171	37.8392		17.0391	21.0843	16.2932	15.1634
	37.1648		21.5563	24.0319		13.7875	16.982	14.8911	18.0483
	21.4705		18.3681	24.7199		28.0464	16.5209	19.0445	14.3603
	35.6469		19.5779	21.5182		17.9261	15.8196	13.891	23.9733
	33.2871		20.7462	28.4353		12.4886	12.2968	16.1657	20.7572
	36.8261		27.3041	21.8423		13.9374	10.5885	9.24438	11.5528
	35.8928		8.89187	11.1683		11.7451	4.88942	16.2094	16.1069
	25.7388		24.3228	21.7676		9.09478	12.0242	2.45578	6.62657
	30.5885		26.6028	17.719		9.27317	10.1088	13.0243	9.28242
	30.6264		21.1953	25.607		12.1553	10.5886	6.93045	12.3714
	31.8444		20.8006	12.9516
	28.257		26.3264	29.3942
	37.6097		17.3226	8.73831
	32.4551		25.394	27.1942
	24.8706		18.3148	16.3891
	27.9199		24.0932	19.7552
	28.625		32.4928	18.0096
	31.5305		25.5744	26.9215
	33.9235		19.2457	14.2096
	33.5925		23.2816	28.7894
	24.7587		18.794	22.7482
	32.7053		21.5893	19.074
	40.7241		29.9895	23.0976
	43.548		22.2474	18.0245
	30.7655		26.3122	22.4787
	40.5883		15.0743	5.85541
	25.6868		28.2957	28.1772
	22.0903		31.2073	32.3397
	34.721		22.0695	18.108
	28.7669		21.1203	16.1225
	36.8905		27.4826	29.5951
	39.6852		15.4529	16.1417
	35.5139		17.2336	27.8112
	34.5583		25.8331	26.7452
	37.1119
	27.9813
	37.0999
	31.5405
	27.6566
	22.8846
	33.1564
	35.0483
	24.7888
	29.9449
	27.5149
	26.9901
	18.9757
	24.2315
	27.41
	20.1375
	29.0269
	18.8615
	35.2865
	31.3354
	23.7378
	31.3354
	23.7378
n=	66		43	43		19	19	19	19

## Sheet: Fig. 2d
Fig. 2d
	sp-mPN (-)			sp-mPN (+)
	8h	10h	11h	8h Male	8h Female	10h Male	10h Female	11h Male	11h Female
	12.6577	16.5065	24.2957	21.944	14.0465	18.3658	8.06201	21.9131	10.0869
	13.8433	16.5996	20.5163	28.9015	12.8198	15.0832	8.93571	22.7425	14.0674
	18.393	19.6891	20.3557	16.5782	19.0392	11.6924	8.89585	25.6892	11.9554
	15.1623	19.1223	21.2351	28.0894	10.7513	23.2783	9.85269	14.4886	11.8763
	11.0875	12.5632	19.8968	21.1768	15.2313	14.0549	10.744	17.8758	12.853
	20.3519	19.3083	21.7598	20.0766	12.9618	23.9346	10.5245	15.7906	11.6888
	16.6573	18.2573	18.164	16.3476	11.1872	20.7275	7.3555	20.9378	12.9892
	16.6868	12.5007	22.278	23.4298	11.5631	23.8712	12.257	21.4804	13.5023
	13.0836	17.6933	10.4611	18.7294	14.2454	20.2897	14.7899	23.6614	10.1563
	12.728	15.6053	23.3325	18.0454	11.9347	32.777	11.9592	25.3716	11.4603
	18.8744	16.4992	21.1581	21.0209	14.8366	27.7402	8.33682	15.3289	4.15159
	12.6753	21.6213	15.9375	17.3549	17.5939	21.638	9.62486	16.7048	9.6732
	15.3999	19.2707	23.0875	12.4909	7.88251	22.3296	7.78564	30.3186	10.5746
	15.931	15.2518	24.7707	18.1978	21.3056	23.6984	8.84013	22.4903	12.7772
	14.3111	13.9902	23.0778	17.4029	14.1648	21.197	11.8499	20.6261	12.5709
	15.0663	15.8189	18.1742	23.1713	11.4324	24.0261	11.9849	24.1359	8.74081
	15.4847	17.7822	21.8892	19.2793	17.445	21.806	13.8515	19.7663	12.3755
	10.9385	15.3164	25.9456	23.4576	20.0838	19.1281	10.616	21.7928	14.9537
	16.8335	22.1046	21.0838	14.9638	14.0099	14.8548	8.65789	25.2035	7.0887
	8.66529	18.9878	17.9148	12.8272	11.1349	17.0646	5.71862	24.4513	14.7378
	46.5113	17.4619	20.6339	19.5552	12.9181	18.103	11.1452	35.0032	10.9384
	16.8482	19.4622	21.3793	19.3154	9.9804	24.7212	15.4578	23.4305	14.5639
	17.746	15.6181	26.9976	17.1122	11.3109	16.9111	7.37693	16.6112	16.5847
	11.0589	20.2519	17.5682	18.997	13.3067	19.8626	13.3623	24.4141	9.84256
			19.2852	17.973	10.2944	10.16	9.00113	22.0133	13.0924
			21.7617	19.5004	10.977	23.0153	10.33	12.3157	13.7283
				14.5121	16.6942	18.076	12.8961
				20.2521	14.6506	19.6092	11.5656
				24.1681	10.8589	15.4614	10.3058
				18.1614	10.9758
n=	24	24	26	30	30	29	29	26	26

## Sheet: Fig. 2g
Fig. 2g
	0h ctrl		1h Delay		2h Delay
	Male	Female	Male	Female	Male	Female
	17.0336	9.60033	5.46221	16.4684	7.04593	11.7485
	11.971	8.91965	12.8277	8.66339	16.3049	19.1157
	10.8454	6.90541	2.69513	26.5657	3.74048	26.6773
	13.9025	6.36639	12.7018	8.66956	0.331066	8.39607
	9.35799	10.7144	10.5241	8.93274	5.33423	15.1672
	11.356	9.56689	7.30976	12.5344	4.11997	21.5597
	14.9052	12.5475	15.5033	13.4919	2.7313	15.5044
	13.5049	10.5014	12.054	11.3297	6.82026	17.334
	13.898	10.9288	6.31581	15.6422	11.1978	10.847
	14.8883	16.9332	12.0783	8.4822	4.003	31.8744
	18.1194	9.02028	4.59816	22.2824	2.20845	21.4382
	13.1077	9.04123	13.7759	12.2443	14.1461	14.6617
	17.5897	10.3324	2.08593	12.8828	19.3359	25.0406
	10.7777	10.9859	10.1934	12.4647	11.9312	23.3632
	11.4696	8.33702	10.772	25.9367	0.583589	19.9708
	17.4797	24.8497	10.2093	27.3772	14.0307	25.4942
	18.2561	22.5071	8.86603	19.7073	6.82354	18.2418
	21.6629	16.7035	11.8563	14.6744	12.9582	23.8204
	20.1896	17.5482	12.4075	19.769	0.63696	25.434
	21.1932	14.1629	13.3908	14.4837	15.4759	33.7474
	26.4997	12.8234	11.0051	16.9731	11.2192	25.8767
	14.2773	15.7782	6.97318	31.6374	7.6536	20.1262
	18.5941	14.0744	12.725	14.4313	20.465	26.3262
	19.1248	8.99058	8.73961	21.5951
	11.7326	15.1977	4.56847	15.3748
	21.6013	12.769	5.43012	15.7161
	15.3418	15.2228	8.94686	11.6288
	19.7258	13.5269	18.8945	8.44173
	21.8408	15.7568	12.7292	15.7601
	19.7274	13.8821
n=	30	30	29	29	23	23

## Sheet: Fig. 3b
Fig. 3b
	Ctrl		1h Delay		2h Delay
	Male	Female	Male	Female	Male	Female
	5.0149	0.91847	1.84374	1.40373	0.592717	0.297651
	3.22889	0.698336	3.58935	1.84374	2.31623	2.23919
	3.29022	0.861898	2.80333	2.12056	1.51136	1.8764
	3.33945	1.29923	1.45979	2.16218	2.65797	0.413239
	2.35596	1.13216	0.205614	1.43447	0	3.21764
	3.06456	1.10222	2.26729	1.36667	0	6.27681
	2.01481	0.865682	2.45007	2.16473	2.13162	1.82709
	3.39323	1.53185	2.24272	1.21884	0.996166	1.35983
	0	0.590165	3.09443	2.32711	0.00119097	1.86926
	1.82837	0.775346	2.26468	2.95645	0.662362	0.993658
	1.05857	0.385854	2.18017	1.77259	0.294677	0.364177
	1.21805	0.950239	1.20132	0.482919	0.24554	0.770399
	2.47174	2.08583	0.0262378	4.25534	0.735616	0.584502
	1.68549	0.591131	1.77996	0.967286	0	1.2546
	2.83433	1.39914	1.37226	1.09727	0.0282096	0.777018
	1.66537	0.812464	1.62784	0.899248	0.481327	0.632916
	2.42264	1.75389	0.42975	1.15563	0	4.61972
	2.139	1.66494	1.19479	0.166244	0	3.17095
	1.27742	0.794683	0.490578	0.384347	0.0406304	2.27904
	0.858948	0.507885	1.50249	1.87327	0	1.59622
	2.20573	1.6221	1.56723	0.272382	0.00268055	1.39207
	1.29713	0.466224	0	0.586662	0	0
	0.929383	0.591777	1.01308	0.485484	0	0
	1.12054	0.59429	1.33364	1.80351	0	0
	2.50047	1.28678	0.982475	1.22474
	1.33261	0.537946	0.372303	0.973652
	1.42965	1.17949	2.12611	0.383678
			0.716592	0.971784
			0.417018	0.504089
n=	27	27	29	29	24	24

[truncated: 1 more sheets: Fig. 3c]
