# Supplementary material for: Parental competition for the regulators of chromatin dynamics in mouse zygotes
Source: Commun Biol. 2022 Jul 14;5:699. doi: 10.1038/s42003-022-03623-2 (PMC9283401; doi:10.1038/s42003-022-03623-2)
Supplement: Supplementary file 5 — Supplemental Data 2 [file 42003_2022_3623_MOESM5_ESM.xlsx]

## Sheet: Fig. 1b
Fig. 1b
	Tukey's multiple comparisons test	Mean Diff.	95.00% CI of diff.	Below threshold?	Summary	Adjusted P Value
	ICSI Male 4h vs. ICSI Fem 4h	-10.84	-17.05 to -4.641	Yes	****	<0.0001
	ICSI Male 4h vs. ICSI Male 6h	-0.1053	-6.222 to 6.012	No	ns	>0.9999
	ICSI Male 4h vs. ICSI Fem 6h	-1.161	-7.278 to 4.956	No	ns	0.9996
	ICSI Male 4h vs. ICSI Male 8h	0.2762	-5.883 to 6.435	No	ns	>0.9999
	ICSI Male 4h vs. ICSI Fem 8h	6.314	0.1546 to 12.47	Yes	*	0.0397
	ICSI Male 4h vs. Parth 4h	-18.47	-24.99 to -11.94	Yes	****	<0.0001
	ICSI Male 4h vs. Parth 6h	-16.67	-23.13 to -10.20	Yes	****	<0.0001
	ICSI Male 4h vs. Parth 8h	-1.807	-8.334 to 4.721	No	ns	0.9945
	ICSI Fem 4h vs. ICSI Male 6h	10.74	4.622 to 16.86	Yes	****	<0.0001
	ICSI Fem 4h vs. ICSI Fem 6h	9.684	3.567 to 15.80	Yes	****	<0.0001
	ICSI Fem 4h vs. ICSI Male 8h	11.12	4.961 to 17.28	Yes	****	<0.0001
	ICSI Fem 4h vs. ICSI Fem 8h	17.16	11.00 to 23.32	Yes	****	<0.0001
	ICSI Fem 4h vs. Parth 4h	-7.622	-14.15 to -1.095	Yes	**	0.0093
	ICSI Fem 4h vs. Parth 6h	-5.821	-12.29 to 0.6441	No	ns	0.1157
	ICSI Fem 4h vs. Parth 8h	9.038	2.510 to 15.57	Yes	***	0.0007
	ICSI Male 6h vs. ICSI Fem 6h	-1.055	-7.084 to 4.974	No	ns	0.9998
	ICSI Male 6h vs. ICSI Male 8h	0.3816	-5.690 to 6.453	No	ns	>0.9999
	ICSI Male 6h vs. ICSI Fem 8h	6.419	0.3473 to 12.49	Yes	*	0.0292
	ICSI Male 6h vs. Parth 4h	-18.36	-24.81 to -11.92	Yes	****	<0.0001
	ICSI Male 6h vs. Parth 6h	-16.56	-22.94 to -10.18	Yes	****	<0.0001
	ICSI Male 6h vs. Parth 8h	-1.702	-8.147 to 4.744	No	ns	0.996
	ICSI Fem 6h vs. ICSI Male 8h	1.437	-4.635 to 7.509	No	ns	0.9982
	ICSI Fem 6h vs. ICSI Fem 8h	7.474	1.403 to 13.55	Yes	**	0.0046
	ICSI Fem 6h vs. Parth 4h	-17.31	-23.75 to -10.86	Yes	****	<0.0001
	ICSI Fem 6h vs. Parth 6h	-15.51	-21.89 to -9.123	Yes	****	<0.0001
	ICSI Fem 6h vs. Parth 8h	-0.6462	-7.091 to 5.799	No	ns	>0.9999
	ICSI Male 8h vs. ICSI Fem 8h	6.038	-0.07684 to 12.15	No	ns	0.056
	ICSI Male 8h vs. Parth 4h	-18.74	-25.23 to -12.26	Yes	****	<0.0001
	ICSI Male 8h vs. Parth 6h	-16.94	-23.36 to -10.52	Yes	****	<0.0001
	ICSI Male 8h vs. Parth 8h	-2.083	-8.568 to 4.402	No	ns	0.9853
	ICSI Fem 8h vs. Parth 4h	-24.78	-31.27 to -18.30	Yes	****	<0.0001
	ICSI Fem 8h vs. Parth 6h	-22.98	-29.40 to -16.56	Yes	****	<0.0001
	ICSI Fem 8h vs. Parth 8h	-8.121	-14.61 to -1.635	Yes	**	0.0036
	Parth 4h vs. Parth 6h	1.801	-4.976 to 8.578	No	ns	0.9959
	Parth 4h vs. Parth 8h	16.66	9.824 to 23.50	Yes	****	<0.0001
	Parth 6h vs. Parth 8h	14.86	8.082 to 21.64	Yes	****	<0.0001

## Sheet: Fig. 1c
Fig. 1c
	Tukey's multiple comparisons test	Mean Diff.	95.00% CI of diff.	Below threshold?	Summary	Adjusted P Value
	4h Enc ICSI vs. 4h Enc ROSI	2.536	-1.681 to 6.752	No	ns	0.3282
	4h Enc ICSI vs. 4h Enc Partheno	-0.05615	-4.462 to 4.350	No	ns	0.9995
	4h Enc ROSI vs. 4h Enc Partheno	-2.592	-6.544 to 1.361	No	ns	0.2669

## Sheet: Fig. 1f
Fig. 1f
	Tukey's multiple comparisons test	Mean Diff.	95.00% CI of diff.	Below threshold?	Summary	Adjusted P Value
	1PN ROSI vs. 1PN ICSI	7.517	4.914 to 10.12	Yes	****	<0.0001
	1PN ROSI vs. 1PN Partheno	0.0752	-2.745 to 2.896	No	ns	0.9978
	1PN ICSI vs. 1PN Partheno	-7.442	-10.04 to -4.839	Yes	****	<0.0001

## Sheet: Fig. 1h
Fig. 1h
	Tukey's multiple comparisons test	Mean Diff.	95.00% CI of diff.	Below threshold?	Summary	Adjusted P Value
	1sp 1PN ICSI vs. 2sp 1PN ICSI	14.7	11.40 to 17.99	Yes	****	<0.0001
	1sp 1PN ICSI vs. 2sp 2PN ICSI #1	14.75	10.66 to 18.84	Yes	****	<0.0001
	1sp 1PN ICSI vs. 2sp 2PN ICSI #2	15.31	11.22 to 19.41	Yes	****	<0.0001
	1sp 1PN ICSI vs. 2sp 3PN ICSI male #1	15.01	10.68 to 19.34	Yes	****	<0.0001
	1sp 1PN ICSI vs. 2sp 3PN ICSI male #2	14.85	10.53 to 19.18	Yes	****	<0.0001
	1sp 1PN ICSI vs. 2sp 3PN ICSI Female	13.46	9.138 to 17.79	Yes	****	<0.0001
	1sp 1PN ICSI vs. Ctrl ICSI Male	4.721	1.842 to 7.600	Yes	****	<0.0001
	1sp 1PN ICSI vs. Ctrl ICSI Female	11.82	8.944 to 14.70	Yes	****	<0.0001
	2sp 1PN ICSI vs. 2sp 2PN ICSI #1	0.05281	-4.149 to 4.254	No	ns	>0.9999
	2sp 1PN ICSI vs. 2sp 2PN ICSI #2	0.6145	-3.587 to 4.816	No	ns	>0.9999
	2sp 1PN ICSI vs. 2sp 3PN ICSI male #1	0.3114	-4.117 to 4.740	No	ns	>0.9999
	2sp 1PN ICSI vs. 2sp 3PN ICSI male #2	0.1555	-4.273 to 4.584	No	ns	>0.9999
	2sp 1PN ICSI vs. 2sp 3PN ICSI Female	-1.232	-5.661 to 3.197	No	ns	0.9942
	2sp 1PN ICSI vs. Ctrl ICSI Male	-9.976	-13.01 to -6.946	Yes	****	<0.0001
	2sp 1PN ICSI vs. Ctrl ICSI Female	-2.874	-5.904 to 0.1557	No	ns	0.0781
	2sp 2PN ICSI #1 vs. 2sp 2PN ICSI #2	0.5617	-4.290 to 5.413	No	ns	>0.9999
	2sp 2PN ICSI #1 vs. 2sp 3PN ICSI male #1	0.2586	-4.791 to 5.308	No	ns	>0.9999
	2sp 2PN ICSI #1 vs. 2sp 3PN ICSI male #2	0.1027	-4.947 to 5.152	No	ns	>0.9999
	2sp 2PN ICSI #1 vs. 2sp 3PN ICSI Female	-1.285	-6.334 to 3.765	No	ns	0.9969
	2sp 2PN ICSI #1 vs. Ctrl ICSI Male	-10.03	-13.91 to -6.147	Yes	****	<0.0001
	2sp 2PN ICSI #1 vs. Ctrl ICSI Female	-2.927	-6.808 to 0.9543	No	ns	0.3099
	2sp 2PN ICSI #2 vs. 2sp 3PN ICSI male #1	-0.3031	-5.353 to 4.746	No	ns	>0.9999
	2sp 2PN ICSI #2 vs. 2sp 3PN ICSI male #2	-0.459	-5.509 to 4.591	No	ns	>0.9999
	2sp 2PN ICSI #2 vs. 2sp 3PN ICSI Female	-1.847	-6.896 to 3.203	No	ns	0.9663
	2sp 2PN ICSI #2 vs. Ctrl ICSI Male	-10.59	-14.47 to -6.709	Yes	****	<0.0001
	2sp 2PN ICSI #2 vs. Ctrl ICSI Female	-3.489	-7.370 to 0.3926	No	ns	0.1166
	2sp 3PN ICSI male #1 vs. 2sp 3PN ICSI male #2	-0.1559	-5.396 to 5.084	No	ns	>0.9999
	2sp 3PN ICSI male #1 vs. 2sp 3PN ICSI Female	-1.544	-6.784 to 3.697	No	ns	0.9915
	2sp 3PN ICSI male #1 vs. Ctrl ICSI Male	-10.29	-14.41 to -6.161	Yes	****	<0.0001
	2sp 3PN ICSI male #1 vs. Ctrl ICSI Female	-3.185	-7.311 to 0.9407	No	ns	0.279
	2sp 3PN ICSI male #2 vs. 2sp 3PN ICSI Female	-1.388	-6.628 to 3.852	No	ns	0.9959
	2sp 3PN ICSI male #2 vs. Ctrl ICSI Male	-10.13	-14.26 to -6.005	Yes	****	<0.0001
	2sp 3PN ICSI male #2 vs. Ctrl ICSI Female	-3.029	-7.156 to 1.097	No	ns	0.3463
	2sp 3PN ICSI Female vs. Ctrl ICSI Male	-8.744	-12.87 to -4.618	Yes	****	<0.0001
	2sp 3PN ICSI Female vs. Ctrl ICSI Female	-1.642	-5.768 to 2.484	No	ns	0.9449
	Ctrl ICSI Male vs. Ctrl ICSI Female	7.102	4.535 to 9.669	Yes	****	<0.0001

## Sheet: Fig. 2b
Fig. 2b
	Tukey's multiple comparisons test	Mean Diff.	95.00% CI of diff.	Below threshold?	Summary	Adjusted P Value
	1PN Partheno vs. 2PN Partheno #1	9.129	5.722 to 12.54	Yes	****	<0.0001
	1PN Partheno vs. 2PN Partheno #2	8.352	4.945 to 11.76	Yes	****	<0.0001
	1PN Partheno vs. 4PN Partheno #1	16.53	12.00 to 21.06	Yes	****	<0.0001
	1PN Partheno vs. 4PN Partheno #2	16.03	11.50 to 20.55	Yes	****	<0.0001
	1PN Partheno vs. 4PN Partheno #3	16.82	12.29 to 21.34	Yes	****	<0.0001
	1PN Partheno vs. 4PN Partheno #4	16.73	12.20 to 21.25	Yes	****	<0.0001
	2PN Partheno #1 vs. 2PN Partheno #2	-0.7768	-4.526 to 2.972	No	ns	0.9962
	2PN Partheno #1 vs. 4PN Partheno #1	7.402	2.613 to 12.19	Yes	***	0.0001
	2PN Partheno #1 vs. 4PN Partheno #2	6.9	2.111 to 11.69	Yes	***	0.0005
	2PN Partheno #1 vs. 4PN Partheno #3	7.688	2.899 to 12.48	Yes	****	<0.0001
	2PN Partheno #1 vs. 4PN Partheno #4	7.599	2.810 to 12.39	Yes	****	<0.0001
	2PN Partheno #2 vs. 4PN Partheno #1	8.179	3.390 to 12.97	Yes	****	<0.0001
	2PN Partheno #2 vs. 4PN Partheno #2	7.677	2.888 to 12.47	Yes	****	<0.0001
	2PN Partheno #2 vs. 4PN Partheno #3	8.465	3.676 to 13.25	Yes	****	<0.0001
	2PN Partheno #2 vs. 4PN Partheno #4	8.376	3.587 to 13.16	Yes	****	<0.0001
	4PN Partheno #1 vs. 4PN Partheno #2	-0.5019	-6.142 to 5.138	No	ns	>0.9999
	4PN Partheno #1 vs. 4PN Partheno #3	0.2859	-5.354 to 5.926	No	ns	>0.9999
	4PN Partheno #1 vs. 4PN Partheno #4	0.1971	-5.443 to 5.837	No	ns	>0.9999
	4PN Partheno #2 vs. 4PN Partheno #3	0.7878	-4.852 to 6.428	No	ns	0.9996
	4PN Partheno #2 vs. 4PN Partheno #4	0.699	-4.941 to 6.339	No	ns	0.9998
	4PN Partheno #3 vs. 4PN Partheno #4	-0.08877	-5.729 to 5.551	No	ns	>0.9999

## Sheet: Fig. 2d
Fig. 2d
	Tukey's multiple comparisons test	Mean Diff.	95.00% CI of diff.	Below threshold?	Summary	Adjusted P Value
	8h ICSI vs. 10h ICSI	-1.262	-4.931 to 2.407	No	ns	0.977
	8h ICSI vs. 11h ICSI	-4.758	-8.356 to -1.161	Yes	**	0.0016
	8h ICSI vs. 8h Male	-3.31	-6.790 to 0.1711	No	ns	0.0767
	8h ICSI vs. 8h Female	2.604	-0.8771 to 6.084	No	ns	0.3215
	8h ICSI vs. 10h Male	-3.995	-7.502 to -0.4878	Yes	*	0.0128
	8h ICSI vs. 10h Female	5.708	2.201 to 9.215	Yes	****	<0.0001
	8h ICSI vs. 11h Male	-5.589	-9.187 to -1.991	Yes	****	<0.0001
	8h ICSI vs. 11h Female	4.316	0.7183 to 7.914	Yes	**	0.0066
	10h ICSI vs. 11h ICSI	-3.496	-7.094 to 0.1014	No	ns	0.0641
	10h ICSI vs. 8h Male	-2.048	-5.528 to 1.433	No	ns	0.6542
	10h ICSI vs. 8h Female	3.866	0.3849 to 7.346	Yes	*	0.0172
	10h ICSI vs. 10h Male	-2.733	-6.240 to 0.7741	No	ns	0.2676
	10h ICSI vs. 10h Female	6.97	3.463 to 10.48	Yes	****	<0.0001
	10h ICSI vs. 11h Male	-4.327	-7.925 to -0.7292	Yes	**	0.0064
	10h ICSI vs. 11h Female	5.578	1.980 to 9.176	Yes	****	<0.0001
	11h ICSI vs. 8h Male	1.449	-1.957 to 4.854	No	ns	0.9208
	11h ICSI vs. 8h Female	7.362	3.956 to 10.77	Yes	****	<0.0001
	11h ICSI vs. 10h Male	0.7632	-2.669 to 4.196	No	ns	0.9988
	11h ICSI vs. 10h Female	10.47	7.034 to 13.90	Yes	****	<0.0001
	11h ICSI vs. 11h Male	-0.8307	-4.356 to 2.694	No	ns	0.9982
	11h ICSI vs. 11h Female	9.074	5.549 to 12.60	Yes	****	<0.0001
	8h Male vs. 8h Female	5.913	2.632 to 9.195	Yes	****	<0.0001
	8h Male vs. 10h Male	-0.6855	-3.995 to 2.624	No	ns	0.9993
	8h Male vs. 10h Female	9.018	5.708 to 12.33	Yes	****	<0.0001
	8h Male vs. 11h Male	-2.279	-5.685 to 1.126	No	ns	0.4789
	8h Male vs. 11h Female	7.626	4.220 to 11.03	Yes	****	<0.0001
	8h Female vs. 10h Male	-6.599	-9.908 to -3.289	Yes	****	<0.0001
	8h Female vs. 10h Female	3.105	-0.2052 to 6.414	No	ns	0.0854
	8h Female vs. 11h Male	-8.193	-11.60 to -4.787	Yes	****	<0.0001
	8h Female vs. 11h Female	1.712	-1.693 to 5.118	No	ns	0.8178
	10h Male vs. 10h Female	9.703	6.366 to 13.04	Yes	****	<0.0001
	10h Male vs. 11h Male	-1.594	-5.026 to 1.839	No	ns	0.8753
	10h Male vs. 11h Female	8.311	4.878 to 11.74	Yes	****	<0.0001
	10h Female vs. 11h Male	-11.3	-14.73 to -7.864	Yes	****	<0.0001
	10h Female vs. 11h Female	-1.392	-4.825 to 2.040	No	ns	0.9391
	11h Male vs. 11h Female	9.905	6.380 to 13.43	Yes	****	<0.0001

## Sheet: Fig. 2g
Fig. 2g
	Column B	0h Fem	1h Fem	2 h Fem
	vs.	vs.	vs.	vs.
	Column A	0h Male	1h Male	2h Male
	Paired t test
	P value	0.0003	0.0006	<0.0001
	P value summary	***	***	****
	Significantly different (P < 0.05)?	Yes	Yes	Yes
	One- or two-tailed P value?	Two-tailed	Two-tailed	Two-tailed
	t, df	t=4.145, df=29	t=3.862, df=28	t=7.847, df=22
	Number of pairs	30	29	23
	How big is the difference?
	Mean of differences (B - A)	-3.516	6.156	12.29
	SD of differences	4.646	8.583	7.511
	SEM of differences	0.8482	1.594	1.566
	95% confidence interval	-5.251 to -1.781	2.891 to 9.421	9.042 to 15.54
	R squared (partial eta squared)	0.3721	0.3476	0.7368

## Sheet: Fig. 3b
	Column B	Ctrl Male	1h Male	2h Male
	vs.	vs.	vs.	vs.
	Column A	Ctrl Fem	1h Fem	2h Fem
	Paired t test
	P value	<0.0001	0.5934	0.0097
	P value summary	****	ns	**
	Significantly different (P < 0.05)?	Yes	No	Yes
	One- or two-tailed P value?	Two-tailed	Two-tailed	Two-tailed
	t, df	t=5.928, df=26	t=0.5401, df=28	t=2.822, df=23
	Number of pairs	27	29	24
	How big is the difference?
	Mean of differences (B - A)	1.073	0.1137	-1.046
	SD of differences	0.9407	1.133	1.817
	SEM of differences	0.181	0.2104	0.3708
	95% confidence interval	0.7011 to 1.445	-0.3174 to 0.5447	-1.814 to -0.2793
	R squared (partial eta squared)	0.5748	0.01031	0.2572

## Sheet: Fig. 3c
	Tukey's multiple comparisons test	Mean Diff.	95.00% CI of diff.	Below threshold?	Summary	Adjusted P Value
	Ctrl Male vs. Ama Male	-1.201	-4.710 to 2.307	No	ns	0.8086
	Ctrl Male vs. Ctrl Fem	4.196	0.5105 to 7.882	Yes	*	0.0189
	Ctrl Male vs. Ama Fem	2.683	-0.8254 to 6.192	No	ns	0.1962
	Ama Male vs. Ctrl Fem	5.397	1.889 to 8.906	Yes	***	0.0006
	Ama Male vs. Ama Fem	3.884	0.5621 to 7.207	Yes	*	0.015
	Ctrl Fem vs. Ama Fem	-1.513	-5.022 to 1.996	No	ns	0.6752
	Tukey's multiple comparisons test	Mean Diff.	95.00% CI of diff.	Below threshold?	Summary	Adjusted P Value
	Act D Male vs. Act D Female	8.068	3.216 to 12.92	Yes	***	0.0002
	Act D Male vs. DMSO Male	-5.153	-9.964 to -0.3427	Yes	*	0.0308
	Act D Male vs. DMSO Female	6.627	1.817 to 11.44	Yes	**	0.0027
	Act D Female vs. DMSO Male	-13.22	-18.03 to -8.411	Yes	****	<0.0001
	Act D Female vs. DMSO Female	-1.441	-6.252 to 3.369	No	ns	0.8626
	DMSO Male vs. DMSO Female	11.78	7.012 to 16.55	Yes	****	<0.0001
	Tukey's multiple comparisons test	Mean Diff.	95.00% CI of diff.	Below threshold?	Summary	Adjusted P Value
	Pol 3i Male vs. Pol 3i Female	5.417	1.123 to 9.711	Yes	**	0.0073
	Pol 3i Male vs. 0.1% DMSO Male	-4.323	-8.617 to -0.02932	Yes	*	0.0478
	Pol 3i Male vs. 0.1% DMSO Female	2.979	-1.315 to 7.273	No	ns	0.2742
	Pol 3i Female vs. 0.1% DMSO Male	-9.74	-14.03 to -5.446	Yes	****	<0.0001
	Pol 3i Female vs. 0.1% DMSO Female	-2.438	-6.732 to 1.856	No	ns	0.4522
	0.1% DMSO Male vs. 0.1% DMSO Female	7.302	3.008 to 11.60	Yes	***	0.0001
